# Supplementary material for: Evaluating model reduction under parameter uncertainty
Source: BMC Syst Biol. 2018 Jul 27;12:79. doi: 10.1186/s12918-018-0602-x (PMC6062951; doi:10.1186/s12918-018-0602-x)
Supplement: Supplementary file 1 — Scripts. Archive file containing all the scripts needed to produce and analyse the data of this paper. These scripts also produce Figs. 3, 4, and 5. (ZIP 23.3 kb) [file 12918_2018_602_MOESM1_ESM.zip]

Archive with 19 entries (17 files):
- reproduction_files/
- reproduction_files/Yeast.m
- reproduction_files/Simple.m
- reproduction_files/Functions/
- reproduction_files/Functions/MakeDataYeast_Large.m
- reproduction_files/Functions/MakeDataYeast.m
- reproduction_files/Functions/newmodelGF.m
- reproduction_files/Functions/makeDendrogram.m
- reproduction_files/Functions/MakeErrorMatrix_Large.m
- reproduction_files/Functions/PlotMI.m
- reproduction_files/Functions/MakeErrorMatrix.m
- reproduction_files/Functions/errorMatrix_single.m
- reproduction_files/Functions/MakeDataYeastRef.m
- reproduction_files/Functions/Analysis_Large.m
- reproduction_files/Functions/rates.m
- reproduction_files/Functions/errorMatrix.m
- reproduction_files/Functions/errorIntegral.m
- reproduction_files/Functions/FullmodelGF.m
- reproduction_files/Functions/Analysis.m
