# Supplementary material for: Evaluating model reduction under parameter uncertainty
Source: BMC Syst Biol. 2018 Jul 27;12:79. doi: 10.1186/s12918-018-0602-x (PMC6062951; doi:10.1186/s12918-018-0602-x)
Supplement: Supplementary file 1 — Scripts. Archive file containing all the scripts needed to produce and analyse the data of this paper. These scripts also produce Figs. 3, 4, and 5. (ZIP 23.3 kb) [file 12918_2018_602_MOESM1_ESM.zip › reproduction_files/Yeast.m]

% Script to reproduce the data and figures in the article.
% The script is divded in sections and uses the scripts
% and functions in the directory "Functions". For detailed
% description of these, see the individual files.


%% Add directory of functions to search path
addpath('Functions')

%% Produce data
%%%%%%%%%%%%%%%%%%%%%%%%%%%%%%%%%%%%%%%%%%%%%%%%%%%%%%%%%%%%%%%%%%%%%%%%%%
% Run this section to sample parameters and calculate trajectories.
%%%%%%%%%%%%%%%%%%%%%%%%%%%%%%%%%%%%%%%%%%%%%%%%%%%%%%%%%%%%%%%%%%%%%%%%%%

% Sample the reference parameter values
MakeDataYeastRef;

% Sample the six cases of 100 parameter sets and calculate trajectories
MakeDataYeast;

% Sample the case of 1000 parameter sets and calculate trajectories
MakeDataYeast_Large;

%% Calculate error measure
%%%%%%%%%%%%%%%%%%%%%%%%%%%%%%%%%%%%%%%%%%%%%%%%%%%%%%%%%%%%%%%%%%%%%%%%%%
% Run this section to calculate the symmetric error measure.
% The section "Produce data" must have been run in advance.
% NB: This section takes several hours.
%%%%%%%%%%%%%%%%%%%%%%%%%%%%%%%%%%%%%%%%%%%%%%%%%%%%%%%%%%%%%%%%%%%%%%%%%%

% Calculate error measure for the six cases of 100 parameter sets
MakeErrorMatrix;

% Calculate error measure for the case of 1000 parameter sets
MakeErrorMatrix_Large;

%% Perform analysis and make figures
%%%%%%%%%%%%%%%%%%%%%%%%%%%%%%%%%%%%%%%%%%%%%%%%%%%%%%%%%%%%%%%%%%%%%%%%%%
% Run this section to perform the analysis and make the figures.
% The section "Calculate error measure" must have been run in advance.
%%%%%%%%%%%%%%%%%%%%%%%%%%%%%%%%%%%%%%%%%%%%%%%%%%%%%%%%%%%%%%%%%%%%%%%%%%

% Make and save figure 4
PlotMI;

% Perform clustering analysis for the cases of 100 parameter sets
% and save the subfigure of figure 5.
Analysis;

% Perform clustering analysis for the case of 1000 parameter sets
% MATLAB may crash due to the figure, possible solution
% to run with graphics disabled.
Analysis_Large;
