# Supplementary material for: Evaluating model reduction under parameter uncertainty
Source: BMC Syst Biol. 2018 Jul 27;12:79. doi: 10.1186/s12918-018-0602-x (PMC6062951; doi:10.1186/s12918-018-0602-x)
Supplement: Supplementary file 1 — Scripts. Archive file containing all the scripts needed to produce and analyse the data of this paper. These scripts also produce Figs. 3, 4, and 5. (ZIP 23.3 kb) [file 12918_2018_602_MOESM1_ESM.zip › reproduction_files/Simple.m]

%%%%%%%%%%%%%%%%%%%%%%%%%%%%%%%%%%%%%%%%%%%%%%%%%%%%%%%%%%%%%%%%%%%%%%%%%%
% Run this file to create the data and perform the analysis for the simple 
% example.
%
% The script will create a directory "Data/Data_Simple" with a data file
% for each parameter set. It will also create a directory
% "Input/Input_Simple" with a data file with the parameter values and
% network information for each parameter set.
%
% Each data file in "Data/Data_Simple" has three fields:
%   t          - Vector for time points of concentration trajectories.
%   removed    - Matrix where each row is a model. The non-zero values are
%                reduced in the corresponding model.
%   data       - Matrix where each row is a reduced model corresponding to
%                removed. Each row consists of the concentration
%                trajectories for the MI set at the times t such that the
%                length(t) first columns are the trajectory of the first
%                element of MI, the length(t) next columns the trajectory
%                of the second element of MI etc.
%
% The script will create a file "ErrorMatrixSimple" in the directory
% "Data" containing information about all models for all parameter sets.
% The file has four fields:
%   t           - Vector for time points of concentration trajectories.
%   removed_all - Matrix where each row is a model. The non-zero values are
%                 reduced in the corresponding model.
%   data_all    - Matrix where each row is a reduced model corresponding to
%                 removed_all. Each row consists of the concentration
%                 trajectories for the MI set at the times t such that the
%                 length(t) first columns are the trajectory of the first
%                 element of MI, the length(t) next columns the trajectory
%                 of the second element of MI etc.
%   E           - Symmetric error for all the models saved as a vector on
%                 pdist format.
%
% The script will create the file "Figure3.pdf" which is figure 3 of the
% paper.
%
%%%%%%%%%%%%%%%%%%%%%%%%%%%%%%%%%%%%%%%%%%%%%%%%%%%%%%%%%%%%%%%%%%%%%%%%%%

%Clear workspace and close figures
clear;
close all;

%%%%%%%%%%%%%%%%%%%%%%%%%%%%%%%%%%%%%%%%%%%%%%%%%%%%%%%%%%%%%%%%%%%%%%%%%%
% Add path to help functions
%%%%%%%%%%%%%%%%%%%%%%%%%%%%%%%%%%%%%%%%%%%%%%%%%%%%%%%%%%%%%%%%%%%%%%%%%%

addpath('Functions');

%%%%%%%%%%%%%%%%%%%%%%%%%%%%%%%%%%%%%%%%%%%%%%%%%%%%%%%%%%%%%%%%%%%%%%%%%%
% Make directories if do not exist
%%%%%%%%%%%%%%%%%%%%%%%%%%%%%%%%%%%%%%%%%%%%%%%%%%%%%%%%%%%%%%%%%%%%%%%%%%

if exist('Input','dir')==0
    mkdir Input;
end

if exist('Input/Input_Simple','dir')==0
    mkdir Input/Input_Simple;
end

if exist('Data','dir')==0
    mkdir Data;
end

if exist('Data/Data_Simple','dir')==0
    mkdir Data/Data_Simple;
end

%%%%%%%%%%%%%%%%%%%%%%%%%%%%%%%%%%%%%%%%%%%%%%%%%%%%%%%%%%%%%%%%%%%%%%%%%%
% Network information
%%%%%%%%%%%%%%%%%%%%%%%%%%%%%%%%%%%%%%%%%%%%%%%%%%%%%%%%%%%%%%%%%%%%%%%%%%

%Internal reactions
intR = [1 1 2 3;
    2 3 4 4]; %Upper: from, lower: to

%Entering reactions
eR = [1]; %Index of to

%Leaving reactions
lR = [4]; %Index of from

%Z-matrix
Z = eye(4);

%Time span
T = 10;

%Time vector
t = linspace(0,T,201);

%MI
MI = [1 4];

%Candidates for reduction
rem_cand = [2 3];

%Number of reactions
ri = size(intR,2); %Internal
re = length(eR); %Entering
rl = length(lR); %Leaving

%Number of complexes
c = max(intR(:));

%Calculation of B
B = zeros(c,ri);
B(intR(1,:)+c*(0:(ri-1))) = -1;
B(intR(2,:)+c*(0:(ri-1))) = 1;

%%%%%%%%%%%%%%%%%%%%%%%%%%%%%%%%%%%%%%%%%%%%%%%%%%%%%%%%%%%%%%%%%%%%%%%%%%
% Referance values
%%%%%%%%%%%%%%%%%%%%%%%%%%%%%%%%%%%%%%%%%%%%%%%%%%%%%%%%%%%%%%%%%%%%%%%%%%

%Internal rate parameters
ki0 = [0.44 0.03 0.55 0.44]';

%Entering rate parameters
ke0 = 0.42;

%Leaving rate parameters
kl0 = 0.33;

%Initial values
x1 = [0.4 0.0 0.5 0.4]';

%%%%%%%%%%%%%%%%%%%%%%%%%%%%%%%%%%%%%%%%%%%%%%%%%%%%%%%%%%%%%%%%%%%%%%%%%%
% Make sample
%%%%%%%%%%%%%%%%%%%%%%%%%%%%%%%%%%%%%%%%%%%%%%%%%%%%%%%%%%%%%%%%%%%%%%%%%%

%Number of parameter sets
count = 100;

%Set seed for reproducibility
rng(26);

%Make sample of 100 parameter sets
for i = 1:count
    
    %Draw kinetic parameters
    ki = random('logn',log(ki0),0.1);
    ke = random('logn',log(ke0),0.1);
    kl = random('logn',log(kl0),0.1);
    
    %Save parameter and network information
    save(strcat('Input/Input_Simple/Input_Simple_Sample',num2str(i)),'intR','eR','lR','Z','t','MI','rem_cand','ki','kl','ke','x1')
    
    %%%%%%%%%%%%%%%%%%%%%%%%%%%%%%%%%%%%%%%%%%%%%%%%%%%%%%%%%%%%%%%%%
    % Make L, ref Rao
    %%%%%%%%%%%%%%%%%%%%%%%%%%%%%%%%%%%%%%%%%%%%%%%%%%%%%%%%%%%%%%%%%
    
    A = zeros(c);
    
    %Add contributions
    for j = 1:size(B,2)
        A(B(:,j)>0,B(:,j)<0)  = A(B(:,j)>0,B(:,j)<0) + ki(j);
    end
    
    %Calculate diagonal terms
    L = diag(sum(A)) - A;
    
    %%%%%%%%%%%%%%%%%%%%%%%%%%%%%%%%%%%%%%%%%%%%%%%%%%%%%%%%%%%%%%%%%
    % FULL MODEL
    %%%%%%%%%%%%%%%%%%%%%%%%%%%%%%%%%%%%%%%%%%%%%%%%%%%%%%%%%%%%%%%%%
    
    %Idices of complexes to be removed, none
    rem_f = [];
    
    %Indices of complexes to be kept, all
    keep_f = 1:c;
    
    %L hat and P, ref Rao
    L11 = L(keep_f,keep_f);
    L12 = L(keep_f,rem_f);
    L21 = L(rem_f,keep_f);
    L22 = L(rem_f,rem_f);
    Lhat = L11 - L12*((L22)\L21);
    P = [eye(size(L11)) -L12/inv(L22)];
    
    %Z1, ref Rao
    Z1 = Z(:,keep_f);
    
    %Parameter struct
    pfull = struct('Z',Z,'Z1',Z1,'P',P,'Lhat',Lhat,'lR',lR,'eR',eR,'kl',kl,'ke',ke,'keep',keep_f,'rem',rem_f);
    
    %Integrate model for long time to find steady state
    [~,y] = ode45(@rates,[0 1000],x1,[],pfull);
    xf = y(end,:);
    
    %Integrate model for time vector
    [~,x] = ode45(@rates,t,x1,[],pfull);
    
    %%%%%%%%%%%%%%%%%%%%%%%%%%%%%%%%%%%%%%%%%%%%%%%%%%%%%%%%%%%%%%%%%
    % REDUCED MODEL
    %%%%%%%%%%%%%%%%%%%%%%%%%%%%%%%%%%%%%%%%%%%%%%%%%%%%%%%%%%%%%%%%%
    
    %Data matrix, each row is a model
    data = zeros(2^length(rem_cand),length(MI)*length(t));
    
    %First row is the full model
    data(1,:) = reshape(x(:,MI),1,size(data,2));
    
    %Matrix with reduction information
    removed = zeros(size(data,1),length(rem_cand));
    
    %Calculate reduction information
    l = 1;
    for k = 1:length(rem_cand)
        removed((l+1):(l+nchoosek(length(rem_cand),k)),1:k) = combnk(rem_cand,k);
        l = l +nchoosek(length(rem_cand),k);
    end
    
    %Calculate data for all reductions
    for j = 2:size(data,1)
        
        %To be reduced
        rem = setdiff(removed(j,:),0);
        
        %To be kept
        keep = setdiff(1:c,rem);
        
        %L hat and P, ref Rao
        L11 = L(keep,keep);
        L12 = L(keep,rem);
        L21 = L(rem,keep);
        L22 = L(rem,rem);
        Lhat = L11 - L12*((L22)\L21);
        P = [eye(size(L11)) -L12/inv(L22)];
        
        %Z1, ref Rao
        Z1 = Z(:,keep);
        
        %Parameter struct
        pred = struct('Z',Z,'Z1',Z1,'P',P,'Lhat',Lhat,'lR',lR,'eR',eR,'kl',kl,'ke',ke,'keep',keep,'rem',rem);
        
        %Set reduced to steady state
        x3 = x1;
        x3(mod(find(Z(:,rem)),c)) = xf(mod(find(Z(:,rem)),c));
        
        %Integrate model for time vector
        [~,y] = ode45(@rates,t,x3,[],pred);
        
        %Store data
        data(j,:) = reshape(y(:,MI),1,size(data,2));
        
    end
    
    %Save data for parameter set
    save(strcat('Data/Data_Simple/Data_Simple_Sample',num2str(i)),'data','removed','t');
end

%%%%%%%%%%%%%%%%%%%%%%%%%%%%%%%%%%%%%%%%%%%%%%%%%%%%%%%%%%%%%%%%%%%%%%%%%%

%Clear workspace
clearvars -except data count removed

%%%%%%%%%%%%%%%%%%%%%%%%%%%%%%%%%%%%%%%%%%%%%%%%%%%%%%%%%%%%%%%%%%%%%%%%%%
% Calculate error matrix and perform clustering
%%%%%%%%%%%%%%%%%%%%%%%%%%%%%%%%%%%%%%%%%%%%%%%%%%%%%%%%%%%%%%%%%%%%%%%%%%

%Make matrices to store data for all parameter sets
data_all = zeros(size(data,1)*count,size(data,2));
removed_all = zeros(size(removed,1)*count,size(removed,2));

%Collect data for all parameter sets
for i = 1:count
    load(strcat('Data/Data_Simple/Data_Simple_Sample',num2str(i)));
    data_all((1:size(data,1))+(i-1)*size(data,1),:)=data;
    removed_all((1:size(removed,1))+(i-1)*size(removed,1),:)=removed;
end

%Calculate symmetric error as vector on pdist format
E = squareform(errorMatrix(data_all,t)); 

%Save symmetric error
save('Data/ErrorMatrixSimple','data_all','removed_all','t','E');

%Perform clustering
tree = linkage(E,'single');
[~,~,outperm] = dendrogram(tree,0);

%%%%%%%%%%%%%%%%%%%%%%%%%%%%%%%%%%%%%%%%%%%%%%%%%%%%%%%%%%%%%%%%%%%%%%%%%%
% Format and save figure 3
%%%%%%%%%%%%%%%%%%%%%%%%%%%%%%%%%%%%%%%%%%%%%%%%%%%%%%%%%%%%%%%%%%%%%%%%%%

%Format axes
ax = gca;
set(ax,'xtick',[],'FontSize',12);
yl=get(gca,'YLim');
ylim([-0.02*max(tree(:,3)) yl(2)]);
ax.XAxis.Visible = 'off';
ylabel('Symmetric error')

%RGB color matrix for dendrogram leaves
%All blue initially, both reduced remain blue
col = repmat([0 0 1],length(outperm),1);

%Make original red
col(ismember(removed_all(outperm,:),zeros(1,2),'rows'),:) = repmat([1 0 0],sum(ismember(removed_all(outperm,:),zeros(1,2),'rows')),1);

%Make only 2 reduced purple
col(ismember(removed_all(outperm,:),[2 0],'rows'),:) = repmat([1 0 1],sum(ismember(removed_all(outperm,:),[2 0],'rows')),1);

%Make only 3 reduced green
col(ismember(removed_all(outperm,:),[3 0],'rows'),:) = repmat([0 1 0],sum(ismember(removed_all(outperm,:),[3 0],'rows')),1);

%Get and color dendrogram leaves
set(ax.Children,'Color','k','LineWidth',1);
X = get(ax.Children,'XData'); % Get x values of all lines
Y = get(ax.Children,'YData'); % Get y values of all lines

for k = 1:numel(X)
    if Y{k}(1)==0
        line(X{k}(1:2),Y{k}(1:2),'Color',col(X{k}(1),:),'LineWidth',1);
    end
    if Y{k}(4)==0
        line(X{k}(3:4),Y{k}(3:4),'Color',col(X{k}(3),:),'LineWidth',1);
    end
end

%Make legend
hold on
h = zeros(4,1);
h(1) = plot(NaN,NaN,'color',[1 0 0],'LineWidth',2);
h(2) = plot(NaN,NaN,'color',[1 0 1],'LineWidth',2);
h(3) = plot(NaN,NaN,'color',[0 1 0],'LineWidth',2);
h(4) = plot(NaN,NaN,'color',[0 0 1],'LineWidth',2);
leg=legend(h,'O','R: 2','R: 3','R: 2,3');
set(leg,'Location','NorthWest','LineWidth',1,'FontSize',12);

%Save figure 3
h = gcf;
set(h,'Units','centimeters');
pos = get(h,'Position');
set(h,'PaperPositionMode','Auto','PaperUnits','centimeters','PaperSize',[pos(3), pos(4)])
print(h,'Figure3','-dpdf')

%Reductions
removed = unique(removed_all,'rows');
removed = removed(2:end,:);

%Vector for KS score
ksstat = zeros(size(removed,1),1);

%KS test
Xorig = find(ismember(removed_all(outperm,:),zeros(1,2),'rows'));
for j = 1:size(removed,1)
    X2 = find(ismember(removed_all(outperm,:),removed(j,:),'rows'));
    [~,~,k] = kstest2(Xorig,X2);
    ksstat(j) = k;
end
