# Supplementary material for: Evaluating model reduction under parameter uncertainty
Source: BMC Syst Biol. 2018 Jul 27;12:79. doi: 10.1186/s12918-018-0602-x (PMC6062951; doi:10.1186/s12918-018-0602-x)
Supplement: Supplementary file 1 — Scripts. Archive file containing all the scripts needed to produce and analyse the data of this paper. These scripts also produce Figs. 3, 4, and 5. (ZIP 23.3 kb) [file 12918_2018_602_MOESM1_ESM.zip › reproduction_files/Functions/MakeDataYeast_Large.m]

%%%%%%%%%%%%%%%%%%%%%%%%%%%%%%%%%%%%%%%%%%%%%%%%%%%%%%%%%%%%%%%%%%%%%%%%%%
% Run this file to create the data for the large sample yeast example.
% The script will create a directory "Data" with a subdirectory for each
% scaling parameter that will contain a data file for each parameter set.
% It will also create a directory "Input" with a data file with the
% parameter sets for each scaling parameter.
%
% Each data file in "Data" has three fields:
%   t          - Vector for time points of concentration trajectories.
%   removed    - Matrix where each row is a model. The non-zero values are
%                reduced in the corresponding model.
%   data       - Matrix where each row is a reduced model corresponding to
%                removed. Each row consists of the concentration
%                trajectories for the MI set at the times t such that the
%                length(t) first columns are the trajectory of the first
%                element of MI, the length(t) next columns the trajectory
%                of the second element of MI etc.
%
%
% This file is based on a file from Rao et. al.
%%%%%%%%%%%%%%%%%%%%%%%%%%%%%%%%%%%%%%%%%%%%%%%%%%%%%%%%%%%%%%%%%%%%%%%%%%

%Clear workspace
clear

%Scaling parameters to be used
scal = [50];

%%%%%%%%%%%%%%%%%%%%%%%%%%%%%%%%%%%%%%%%%%%%%%%%%%%%%%%%%%%%%%%%%%%%%%%%%%
% PARAMETER SAMPLING
%%%%%%%%%%%%%%%%%%%%%%%%%%%%%%%%%%%%%%%%%%%%%%%%%%%%%%%%%%%%%%%%%%%%%%%%%%

%Print status to screen
disp('SAMPLING PARAMETERS')

%Make directory if does not exist
if exist('Input','dir')==0
    mkdir Input;
end

%Reference parameter values
par1=[5,1.5,25,1.59,1,0.08,30,0.15,0.23,0.04,3800,1.4,0.3,0.314,5.12,0.66,0.1,0.71, 3,100,0.0845,0.397, 0.0174,0.65,0.0995,0.111,0.000682, 0.3, 2.4,10,0.069,...
    0.045,0.003,0.53, 0.2,0.3, 3200,1.2, 0.08, 0.19, 0.04,0.5, 6.7, 0.19,0.3, 9.3, 4, 60000, 0.2, 6.36,1.9,1.11, 17,0.11,0.17,1.1,90, 0.031, 0.92, 6.9e-5,160,1,...
    1, 0.75, 213, 787, 213,310,1487,853, 0.39, 2.85,0.007, 0.51, 2512, 856, 357, 820, 395, 932, 0, 0,17.5, 0.9,0.5,1, 0.3, 0.2, 0.014];

%Number of parameter sets for each scaling parameter
count=1000;

%Make parameters sets for all scaling parameters
for k = scal
    
    %Matrix of parameter sets, each row is a parmeter set
    V=zeros(count,length(par1));
    
    %Set seed for reproducibility
    rng(floor(k))
    
    %Draw parameter sets
    for n = 1:count
%         V(n,:) = normrnd(par1,par1/k);
        V(n,:) = lognrnd(log(par1/sqrt(1+1/k^2)),sqrt(log(1+1/k^2)));
    end
   
    %Save parameter sets
    save(strcat('Input/ParametersSetLogNormLarge',num2str(k)),'V')
    
    %Print status to screen
    fprintf('Scaling parameter %d done \n',k);
end

%%%%%%%%%%%%%%%%%%%%%%%%%%%%%%%%%%%%%%%%%%%%%%%%%%%%%%%%%%%%%%%%%%%%%%%%%%
% CALCULATE TRAJECTORIES FOR ALL REDUCTIONS AND PARAMETER SETS
%%%%%%%%%%%%%%%%%%%%%%%%%%%%%%%%%%%%%%%%%%%%%%%%%%%%%%%%%%%%%%%%%%%%%%%%%%

%Make directory if does not exist
if exist('Data','dir')==0
    mkdir Data;
end

%Print status to screen
disp('PRODUCING DATA');

%For all scaling parameters
for k = scal
    
    %Load parameter sets
    load (strcat('Input/ParametersSetLogNormLarge',num2str(k)))
    
    %Indices
    indexing = [2,3,9,10,11]; %indexing of complexes considered for deletion
    indexingmet = [2,3,7,8,9]; %indexing of corresponding species
    indexMI= [1,5,6,10,11,12]; %indexing of corresponding species in MI
    
    global red; %red is the set of complexes in the reduced model
    global del; %del is the set of missing complexes in the reduced model
    
    %Number of elements in MI
    len=length(indexMI);
    
    %Number of elements considered for deletion
    l = length(indexing);
    
    %Number of reduced models
    nm1=(2^l)-1;
    
    %Total number of MI trajectories
    nm=nm1*len;
    
    %For storing index of deleted complexes in each model
    removed=zeros(nm1+1,l);
    
    %Initial values
    x1=[0.057602363252240,0.121566160582465, 0.026365250258392, 0.092884733677791,0.336705589951347, 0.000904901778774, 0.945967217575802, 0.161017917079154,...
        0.981828165094838, 0.502830963504480, 13.000000000001409, 0.000309780361991,1.589690219638011];
    
    %Time step
    dt=0.015;
    
    %Time vector
    time=0:dt:1.5;
    
    %Do for all parameter sets
    for j=1:size(V,1)
        
        %Parameter set
        par= V(j,:);
        
        %Full model trajectory
        [t,y1] = ode15s(@(time, statevector) FullmodelGF(time, statevector, par),time,x1);
        
        %Final state
        xf = y1(end,:)';
        
        %Data matrix
        data=zeros(nm1+1,len*length(t));
        
        %First model is the full model
        data(1,:) = reshape(y1(:,indexMI),1,[]);
        
        %Counter for model reduction
        q=1;
        
        %Reduce i compounds at the time
        for i=1:l
            
            %All combinations of i
            com=nchoosek(1:l,i);
            
            %Number of models with i reduced
            s=size(com);
            
            %Do for all reductions of i
            for p = 1:s(1)
                
                %Indices of reduced model
                h = indexing(com(p,:));
                w = indexingmet(com(p,:));
                del = h;
                red = 1:13;
                red(del) = [];
                
                %Initial values, set reduced to steady state
                x4 = x1;
                x4(w) = xf(w);
                
                %Reduced model trajectory
                [t,y2] = ode15s(@(time, statevector) newmodelGF(time, statevector, par),time,x4);
                data(q+1,:) = reshape(real(y2(:,indexMI)),1,[]);
                
                %Reuction information for current reduction
                removed(q+1, 1:length(h))= h;
                
                %Update model reduction counter
                q=q+1;
            end
        end
        
        %Make directory if does not exist
        if exist(strcat('Data/LogNormLarge',num2str(k)),'dir')==0
            mkdir(strcat('Data/LogNormLarge',num2str(k)));
        end
        
        %Save data
        save(strcat('Data/LogNormLarge',num2str(k),'/DataLogNormLarge',num2str(k),'Par',num2str(j)),'data','removed','t');
        
        %Print status on screen every fifth parameter set
        if mod(j,5) == 0 || j == size(V,1)
            fprintf('Scaling parameter %d, %d of %d parameter sets done \n',k,j,size(V,1));
        end
        
    end
    
end

%Print status on screen
disp('ALL DATA PRODUCED')
