# Supplementary material for: Evaluating model reduction under parameter uncertainty
Source: BMC Syst Biol. 2018 Jul 27;12:79. doi: 10.1186/s12918-018-0602-x (PMC6062951; doi:10.1186/s12918-018-0602-x)
Supplement: Supplementary file 1 — Scripts. Archive file containing all the scripts needed to produce and analyse the data of this paper. These scripts also produce Figs. 3, 4, and 5. (ZIP 23.3 kb) [file 12918_2018_602_MOESM1_ESM.zip › reproduction_files/Functions/newmodelGF.m]

%Right hand side of reduced yeast model with a prespecified number of deleted complexes, from Rao et. al.
function [output] = newmodelGF(varargin)
time = varargin{1};
statevector = varargin{2};
par= varargin{3};
%%%%%%%%%%%%%%%%%%%%%%%%%%%%%%%%%%%%%%%%%%%%%%%
% STATES
%%%%%%%%%%%%%%%%%%%%%%%%%%%%%%%%%%%%%%%%%%%%%%%
Glci = statevector(1);
G6P = statevector(2);
F6P = statevector(3);
F16P = statevector(4);
TRIO = statevector(5);
BPG = statevector(6);
P3G = statevector(7);
P2G = statevector(8);
PEP = statevector(9);
PYR = statevector(10);
ACALD = statevector(11);
NADH = statevector(12);
NAD = statevector(13);
%%%%%%%%%%%%%%%%%%%%%%%%%%%%%%%%%%%%%%%%%%%%%%%
% PARAMETERS
%%%%%%%%%%%%%%%%%%%%%%%%%%%%%%%%%%%%%%%%%%%%%%%
global red; %red is the set of complexes in the reduced model
global del; %del is the set of missing complexes in the reduced model
Glco=par(1);
ATP= par(2);
ETOH=par(3);
NADt = par(4);
Keq_glt = par(5);
Km_hk_glci = par(6);
Km_hk_g6p = par(7);
Km_hk_atp = par(8);
Km_hk_adp = par(9);
Ki_hk_t6p = par(10);
Keq_hk = par(11);
Km_pgi_g6p = par(12);
Km_pgi_f6p = par(13);
Keq_pgi = par(14);
gR_pfk = par(15);
L0_pfk = par(16);
Km_pfk_f6p = par(17);
Km_pfk_atp = par(18);
C_atp = par(19);
Ci_pfk_atp = par(20);
Ci_pfk_amp = par(21);
Ci_pfk_f16p = par(22);
Ci_pfk_f26p = par(23);
Kpfk_atp = par(24);
Kpfk_amp = par(25);
Kpfk_f16p = par(26);
Kpfk_f26p = par(27);
Km_ald_f16p = par(28);
Km_ald_dhap = par(29);
Km_ald_gap =par(30);
Keq_ald = par(31);
Keq_tpi = par(32);
Km_pgk_bpg = par(33);
Km_pgk_p3g = par(34);
Km_pgk_adp = par(35);
Km_pgk_atp = par(36);
Keq_pgk = par(37);
Km_gpm_p3g = par(38);
Km_gpm_p2g = par(39);
Keq_gpm = par(40);
Km_eno_p2g = par(41);
Km_eno_pep = par(42);
Keq_eno = par(43);
Km_pyk_pep = par(44);
Km_pyk_adp = par(45);
Km_pyk_atp = par(46);
n_pyk = par(47);
L0_pyk = par(48);
Km_pyk_f16p = par(49);
Km_pdc_pyr = par(50);
NH_pdc =par(51);
Km_adh_acald = par(52);
Km_adh_etoh = par(53);
Km_adh_nadh = par(54);
Km_adh_nad = par(55);
Ki_adh_acald = par(56);
Ki_adh_etoh =par(57);
Ki_adh_nadh = par(58);
Ki_adh_nad = par(59);
Keq_adh = par(60);
Vmax_glt = par(61);
Km_glt_glco =par(62);
Km_glt_glci =par(63);
Ki = par(64);
Vmax_hk = par(65);
Vmax_pgi = par(66);
Vmax_pfk = par(67);
Vmax_ald = par(68);
Vmax_gapdh_f = par(69);
Vmax_gapdh_r = par(70);
Km_gapdh_gap = par(71);
Km_gapdh_nad = par(72);
Km_gapdh_nadh = par(73);
Km_gapdh_bpg = par(74);
Vmax_pgk_r = par(75);
Vmax_gpm = par(76);
Vmax_eno = par(77);
Vmax_pyk = par(78);
Vmax_pdc = par(79);
Vmax_adh_r = par(80);
K_tre1 = par(81);
K_tre2 = par(82);
K_gly = par(83);
K_suc = par(84);
K_ace = par(85);

ADP = par(86);
AMP = par(87);
T6P = par(88);
F26P = par(89);
NAD = NADt - NADH;


Zmatrix = [1 0 0 0 0 0 0 0 0 0 0 0 0;... %From complex GLci to species GLci
0 1 0 0 0 0 0 0 0 0 0 0 0;... %From complex G6P to species G6P
0 0 1 0 0 0 0 0 0 0 0 0 0;... %From complex F6P to species F6P
0 0 0 1 0 0 0 0 0 0 0 0 0;... %From complex F16P to species F16P
0 0 0 0 2 1 0 0 0 0 0 0 0;... %From complex 2TRIO and TRIO+NAD to species TRIO
0 0 0 0 0 0 1 1 0 0 0 0 0;... %From complex BPG+NADH and BPG to species BPG
0 0 0 0 0 0 0 0 1 0 0 0 0;... %From complex P3G to species P3G
0 0 0 0 0 0 0 0 0 1 0 0 0;... %From complex P2G to species P2G
0 0 0 0 0 0 0 0 0 0 1 0 0;... %From complex PEP to species PEP
0 0 0 0 0 0 0 0 0 0 0 1 0;... %From complex PYR to species PYR
0 0 0 0 0 0 0 0 0 0 0 0 1;... % From complex ACALD to species ACALD
0 0 0 0 0 0 1 0 0 0 0 0 0;... %From complex BPG+NADH to species NADH
0 0 0 0 0 1 0 0 0 0 0 0 0]; %From complex TRIO+NAD to species NAD
V_glt_massaction = (Glco/Km_glt_glco - Glci/(Km_glt_glco*Keq_glt));

V_glt_common = Vmax_glt/(1+Glco/Km_glt_glco+Glci/Km_glt_glci+Ki*Glco*Glci/(Km_glt_glco*Km_glt_glci));

V_hk_common =Vmax_hk/(Km_hk_glci*Km_hk_atp*(1+Glci/Km_hk_glci+G6P/Km_hk_g6p+T6P/Ki_hk_t6p)*(1+ATP/Km_hk_atp+ADP/Km_hk_adp));

V_pgi_common = Vmax_pgi/(Km_pgi_g6p*(1+G6P/Km_pgi_g6p+F6P/Km_pgi_f6p));

L_pfk =L0_pfk*((1+Ci_pfk_atp*ATP/Kpfk_atp)/(1+ATP/Kpfk_atp))^2*((1+Ci_pfk_amp*AMP/Kpfk_amp)/(1+AMP/Kpfk_amp))^2*((1+Ci_pfk_f26p*F26P/Kpfk_f26p+Ci_pfk_f16p*F16P/Kpfk_f16p)/(1+F26P/Kpfk_f26p+F16P/Kpfk_f16p))^2;

V_pfk_common =Vmax_pfk*gR_pfk*(1+F6P*ATP/(Km_pfk_f6p*Km_pfk_atp)+gR_pfk*F6P*ATP/(Km_pfk_f6p*Km_pfk_atp))/(Km_pfk_f6p*Km_pfk_atp*((1+F6P*ATP/(Km_pfk_f6p*Km_pfk_atp)+gR_pfk*F6P*ATP/(Km_pfk_f6p*Km_pfk_atp))^2+L_pfk*(1+C_atp*ATP/Km_pfk_atp)^2));

V_ald_common =Vmax_ald/(Km_ald_f16p*(1+F16P/Km_ald_f16p+(Keq_tpi*TRIO/(1+Keq_tpi))/Km_ald_gap+TRIO/((1+Keq_tpi)*Km_ald_dhap)+(Keq_tpi*(TRIO/(1+Keq_tpi))^2)/(Km_ald_gap*Km_ald_dhap)+F16P*(Keq_tpi*(TRIO/(1+Keq_tpi)))/(Km_ald_gap*Km_ald_f16p)));

V_gapdh_common =1/((1+Keq_tpi*TRIO/((1+Keq_tpi)*Km_gapdh_gap)+BPG/Km_gapdh_bpg)*(1+NAD/Km_gapdh_nad+NADH/Km_gapdh_nadh));

V_pgk_common =Vmax_pgk_r/(Km_pgk_p3g*Km_pgk_atp*(1+BPG/Km_pgk_bpg+P3G/Km_pgk_p3g)*(1+ATP/Km_pgk_atp+ADP/Km_pgk_adp));

V_gpm_common = Vmax_gpm/(Km_gpm_p3g*(1+P3G/Km_gpm_p3g+P2G/Km_gpm_p2g));

V_eno_common = Vmax_eno/(Km_eno_p2g*(1+P2G/Km_eno_p2g+PEP/Km_eno_pep));

V_pyk_common = Vmax_pyk*(PEP/Km_pyk_pep+1)^(n_pyk-1)/(L0_pyk*((ATP/Km_pyk_atp+1)/(F16P/Km_pyk_f16p+1))^n_pyk+(1+PEP/Km_pyk_pep)^n_pyk)*ADP/(ADP+Km_pyk_adp);

V_pdc_common = Vmax_pdc*PYR^(NH_pdc-1)/((1+PYR^NH_pdc/Km_pdc_pyr^NH_pdc));
%%%%%%%%%%%%%%%%%%%%%%%%%%%%%%%%%%%%%%%%%%%%%%%
% Weighted Laplacian
%%%%%%%%%%%%%%%%%%%%%%%%%%%%%%%%%%%%%%%%%%%%%%%
L = zeros(13,13);
L(2,1) = -V_hk_common*ATP; %HK F
L(1,1) = -L(2,1);
L(1,2) = -V_hk_common*ADP/Keq_hk; %HK R
L(3,2) = -V_pgi_common; %PGI F
L(2,2) = -L(1,2)-L(3,2);
L(2,3) = -V_pgi_common/Keq_pgi; % PGI R
L(4,3) = -V_pfk_common*ATP; %PFK
L(3,3) = -L(2,3)-L(4,3);
L(5,4) = -V_ald_common; % ALD F
L(4,4) = -L(5,4);
L(4,5) = -V_ald_common*Keq_tpi/(Keq_ald*((1+Keq_tpi)^2)); %ALD R
L(5,5) = -L(4,5);
L(7,6) = -V_gapdh_common*Vmax_gapdh_f*Keq_tpi/(1+Keq_tpi)/(Km_gapdh_gap*Km_gapdh_nad);
%GAPDH F
L(6,6) = -L(7,6);
L(6,7) = -V_gapdh_common*Vmax_gapdh_r/(Km_gapdh_bpg*Km_gapdh_nadh); %GAPDH R
L(7,7) = -L(6,7);
L(9,8) = -V_pgk_common*Keq_pgk*ADP; % PGK F
L(8,8) = -L(9,8);
L(8,9) = -V_pgk_common*ATP; % PGK R
L(10,9) = -V_gpm_common; % GPM F
L(9,9) = -L(8,9)-L(10,9);
L(9,10) = -V_gpm_common/Keq_gpm; % GPM R
L(11,10) = -V_eno_common; % ENO F
L(10,10) = -L(9,10)-L(11,10);
L(10,11) = -V_eno_common/Keq_eno; % ENO R
L(12,11) = -V_pyk_common/Km_pyk_pep; % PYK
L(11,11) = -L(10,11)-L(12,11);
L(13,12) = -V_pdc_common/Km_pdc_pyr; % PDC
L(12,12) = -L(13,12);
V_suc = K_suc;
V_ace = K_ace*ACALD;
V_tre1 = K_tre1;
V_tre2 = K_tre2;
V_gly = K_gly;
V_adh_massaction = (NAD*ETOH/(Ki_adh_nad*Km_adh_etoh)- NADH*ACALD/(Ki_adh_nad*Km_adh_etoh*Keq_adh));

V_adh_common =Vmax_adh_r/(1+NAD/Ki_adh_nad+Km_adh_nad*ETOH/(Ki_adh_nad*Km_adh_etoh)+Km_adh_nadh*ACALD/(Ki_adh_nad*Km_adh_acald)+NADH/Ki_adh_nadh+NAD*ETOH/(Ki_adh_nad*Km_adh_etoh)+Km_adh_nadh*NAD*ACALD/(Ki_adh_nad*Ki_adh_nadh*Km_adh_acald)+Km_adh_nad*NADH*ETOH/(Ki_adh_nad*Ki_adh_nadh*Km_adh_etoh)+NADH*ACALD/(Ki_adh_nadh*Km_adh_acald)+NAD*ETOH*ACALD/(Ki_adh_nad*Km_adh_etoh*Ki_adh_acald)+NADH*ETOH*ACALD/(Ki_adh_etoh*Ki_adh_nadh*Km_adh_acald));

V_adh = V_adh_massaction*V_adh_common;

ExternalReactionrate = [V_glt_massaction*V_glt_common+2*V_tre1;-2*V_tre2;0;0;-V_gly;0;0;0;0;-2*V_suc;-V_ace+V_adh;-V_gly+V_adh+3*V_suc+V_ace;V_gly-V_adh-3*V_suc-V_ace;];

Schurmatrix = L(red,red)-L(red,del)*inv(L(del,del))*L(del,red);

Reactionrate = -1*Zmatrix(:,red)*Schurmatrix*exp(Zmatrix(:,red)'*log(statevector));

Reactionrate = Reactionrate + ExternalReactionrate;

output = Reactionrate;
return
