# Supplementary material for: Evaluating model reduction under parameter uncertainty
Source: BMC Syst Biol. 2018 Jul 27;12:79. doi: 10.1186/s12918-018-0602-x (PMC6062951; doi:10.1186/s12918-018-0602-x)
Supplement: Supplementary file 1 — Scripts. Archive file containing all the scripts needed to produce and analyse the data of this paper. These scripts also produce Figs. 3, 4, and 5. (ZIP 23.3 kb) [file 12918_2018_602_MOESM1_ESM.zip › reproduction_files/Functions/makeDendrogram.m]

%%%%%%%%%%%%%%%%%%%%%%%%%%%%%%%%%%%%%%%%%%%%%%%%%%%%%%%%%%%%%%%
%This function performs the clustering for the yeast cases and
%calculates the KS scores.
%
% INPUTS:
%       E       - Symmetric dissimilarity measure matrix on pdist vector
%                  format.
% 	removed_all - Matrix where each row is a model. The non-zero values
%       		  are reduced in the corresponding model.
% OUTPUTS:
% 	removed     - Matrix where each row is a model. The non-zero values
%       		  are reduced in the corresponding model.
% 	ksstat      - Vector with KS values for the different reductions.
%
%%%%%%%%%%%%%%%%%%%%%%%%%%%%%%%%%%%%%%%%%%%%%%%%%%%%%%%%%%%%%%%

function [removed,ksstat] = makeDendrogram(E,removed_all)

%Perform clustering
tree = linkage(E,'single');
[~,~,outperm] = dendrogram(tree,0);

%Format figure
ax = gca;
set(ax,'xtick',[]);
set(ax,'FontSize',14)

col = repmat([0 0 1],length(outperm),1); %All blue initially
col(ismember(removed_all(outperm,:),zeros(1,6),'rows'),:) = repmat([1 0 0],sum(ismember(removed_all(outperm,:),zeros(1,6),'rows')),1); %Make original red
col(any(removed_all(outperm,:)==4,2),:) = repmat([1 0 1],sum(any(removed_all(outperm,:)==4,2)),1); %Make purple if species 4 reduced

set(ax.Children,'Color','k');
X = get(ax.Children,'XData');
Y = get(ax.Children,'YData');

for k = 1:numel(X)
    if Y{k}(1)==0
        if sum(col(X{k}(1),:) == [1 0 0])==3
            add = [1 0];
        else
            add = [0 0];
        end
        line(X{k}(1:2),Y{k}(1:2)-add*0.02*max(tree(:,3)),'Color',col(X{k}(1),:),'LineWidth',1);
    end
    if Y{k}(4)==0
        if sum(col(X{k}(3),:) == [1 0 0])==3
            add = [0 1];
        else
            add = [0 0];
        end
        line(X{k}(3:4),Y{k}(3:4)-add*0.02*max(tree(:,3)),'Color',col(X{k}(3),:),'LineWidth',1);
    end
end

yl=get(gca,'YLim');
ylim([-0.02*max(tree(:,3)) yl(2)]);
ax.XAxis.Visible = 'off';
ylabel('Symmetric error')

%Reductions
removed = unique(removed_all,'rows');
removed = removed(2:end,:);

%Vector for KS score
ksstat = zeros(size(removed,1),1);

%KS test
Xorig = find(ismember(removed_all(outperm,:),zeros(1,6),'rows'));
for j = 1:size(removed,1)
    X2 = find(ismember(removed_all(outperm,:),removed(j,:),'rows'));
    [~,~,k] = kstest2(Xorig,X2);
    ksstat(j) = k;
end
