# Supplementary material for: Evaluating model reduction under parameter uncertainty
Source: BMC Syst Biol. 2018 Jul 27;12:79. doi: 10.1186/s12918-018-0602-x (PMC6062951; doi:10.1186/s12918-018-0602-x)
Supplement: Supplementary file 1 — Scripts. Archive file containing all the scripts needed to produce and analyse the data of this paper. These scripts also produce Figs. 3, 4, and 5. (ZIP 23.3 kb) [file 12918_2018_602_MOESM1_ESM.zip › reproduction_files/Functions/MakeErrorMatrix_Large.m]

%This script calculates the symmetric dissimilarity measure the
%case of 1000 parameter sets in single precison. The result is saved as a data
%file in the directory "Data". The files contains the following fields:
% 	E 		- The matrix on pdist vector form.
%	t		- The time vector.
%   	removed_all 	- Matrix where each row is a model. The non-zero values
%			  are reduced in the corresponding model.
%   	data_all        - Matrix where each row is a reduced model corresponding to
%       	          removed_all. Each row consists of the concentration
%       	          trajectories for the MI set at the times t such that the
%       	          length(t) first columns are the trajectory of the first
%       	          element of MI, the length(t) next columns the trajectory
%       	          of the second element of MI etc.

clear

scal = [50];
count = 1000;

load Data/LogNormLarge50/DataLogNormLarge50Par1
time = zeros(length(scal),1);

data_all = zeros(size(data,1)*count,size(data,2));
removed_all = zeros(size(removed,1)*count,size(removed,2));

for k = scal
    for i = 1:count
        load(strcat('Data/LogNormLarge',num2str(k),'/DataLogNormLarge',num2str(k),'Par',num2str(i)));
        data_all((1:size(data,1))+(i-1)*size(data,1),:)=data;
        removed_all((1:size(removed,1))+(i-1)*size(removed,1),:)=removed;
    end

    E = single(squareform(errorMatrix_single(data_all,t))); %Save as vector on pdist format
    save(strcat('Data/ErrorMatrixLogNormLarge',num2str(k)),'data_all','removed_all','t','E');
end
