# Supplementary material for: Evaluating model reduction under parameter uncertainty
Source: BMC Syst Biol. 2018 Jul 27;12:79. doi: 10.1186/s12918-018-0602-x (PMC6062951; doi:10.1186/s12918-018-0602-x)
Supplement: Supplementary file 1 — Scripts. Archive file containing all the scripts needed to produce and analyse the data of this paper. These scripts also produce Figs. 3, 4, and 5. (ZIP 23.3 kb) [file 12918_2018_602_MOESM1_ESM.zip › reproduction_files/Functions/PlotMI.m]

% This script creates and saves Figure 4.

clear
close all
load('Data/DataRef');

names = {'Glci','TRIO','BPG','PYR','ACALD','NADH'};

figure
for i = 1:6
   subplot(2,3,i)
   hold on
   for j = 1:size(data,1)
      plot(t,data(j,(1:length(t))+(i-1)*length(t)),'LineWidth',1.5); 
   end
   title(names{i},'FontSize',16);
   set(gca,'FontSize',12)
   grid on
end
axes('position',[0.09 0.07 0.85 0],'visible','off','XTickMode','manual')
xlabel('Time','visible','on','FontSize',16)
axes('position',[0.09 0.07 0 0.87],'visible','off','YTickMode','manual')
ylabel('Value','visible','on','FontSize',16)

%Save figure 4
set(gcf,'Position',[100 100 1000 800])
set(gcf,'Units','centimeters');
pos = get(gcf,'Position');
set(gcf,'PaperPositionMode','Auto','PaperUnits','centimeters','PaperSize',[pos(3), pos(4)])
print(gcf,'Figure4','-dpdf')
