# Supplementary material for: Evaluating model reduction under parameter uncertainty
Source: BMC Syst Biol. 2018 Jul 27;12:79. doi: 10.1186/s12918-018-0602-x (PMC6062951; doi:10.1186/s12918-018-0602-x)
Supplement: Supplementary file 1 — Scripts. Archive file containing all the scripts needed to produce and analyse the data of this paper. These scripts also produce Figs. 3, 4, and 5. (ZIP 23.3 kb) [file 12918_2018_602_MOESM1_ESM.zip › reproduction_files/Functions/MakeErrorMatrix.m]

%This script calculates the symmetric dissimilarity measure for all the
%cases of 100 parameter sets. The result is saved as a data file in
%the directory "Data" for each scaling parameter. Each of the files
%contains the following fields:
% 	E 		- The matrix on pdist vector form.
%	t		- The time vector.
%   	removed_all 	- Matrix where each row is a model. The non-zero values
%			  are reduced in the corresponding model.
%   	data_all        - Matrix where each row is a reduced model corresponding to
%       	          removed_all. Each row consists of the concentration
%       	          trajectories for the MI set at the times t such that the
%       	          length(t) first columns are the trajectory of the first
%       	          element of MI, the length(t) next columns the trajectory
%       	          of the second element of MI etc.

clear

%Scaling parameters
scal = [3 5 10 20 50 100];

%Number of parameter sets for each scaling parameter
count = 100;

%Load reference data to get dimensions
load Data/DataRef
time = zeros(length(scal),1);

%Make data matrices
data_all = zeros(size(data,1)*count,size(data,2));
removed_all = zeros(size(removed,1)*count,size(removed,2));

%Calculate error matrix for each scaling parameter
for k = scal
    for i = 1:count
        load(strcat('Data/LogNorm',num2str(k),'/DataLogNorm',num2str(k),'Par',num2str(i)));
        data_all((1:size(data,1))+(i-1)*size(data,1),:)=data;
        removed_all((1:size(removed,1))+(i-1)*size(removed,1),:)=removed;
    end
    E = squareform(errorMatrix(data_all,t)); %Save as vector on pdist format
    save(strcat('Data/ErrorMatrixLogNorm',num2str(k)),'data_all','removed_all','t','E');
end
