# Supplementary material for: Evaluating model reduction under parameter uncertainty
Source: BMC Syst Biol. 2018 Jul 27;12:79. doi: 10.1186/s12918-018-0602-x (PMC6062951; doi:10.1186/s12918-018-0602-x)
Supplement: Supplementary file 1 — Scripts. Archive file containing all the scripts needed to produce and analyse the data of this paper. These scripts also produce Figs. 3, 4, and 5. (ZIP 23.3 kb) [file 12918_2018_602_MOESM1_ESM.zip › reproduction_files/Functions/MakeDataYeastRef.m]

%%%%%%%%%%%%%%%%%%%%%%%%%%%%%%%%%%%%%%%%%%%%%%%%%%%%%%%%%%%%%%%%%%%%%%%%%%
% Run this file to create the reference data for the yeast example.
% The script will create a directory "Data" with a data file.
% It will also create a directory "Input" with a data file with the
% parameter set.
%
% The data file has three fields:
%   t          - Vector for time points of concentration trajectories.
%   removed    - Matrix where each row is a model. The non-zero values are
%                reduced in the corresponding model.
%   data       - Matrix where each row is a reduced model corresponding to
%                removed. Each row consists of the concentration
%                trajectories for the MI set at the times t such that the
%                length(t) first columns are the trajectory of the first
%                element of MI, the length(t) next columns the trajectory
%                of the second element of MI etc.
%
%
% This file is based on a file from Rao et. al.
%%%%%%%%%%%%%%%%%%%%%%%%%%%%%%%%%%%%%%%%%%%%%%%%%%%%%%%%%%%%%%%%%%%%%%%%%%

%Clear workspace
clear

%Make directory if does not exist
if exist('Input','dir')==0
    mkdir Input;
end

%Reference parameter values
par1=[5,1.5,25,1.59,1,0.08,30,0.15,0.23,0.04,3800,1.4,0.3,0.314,5.12,0.66,0.1,0.71, 3,100,0.0845,0.397, 0.0174,0.65,0.0995,0.111,0.000682, 0.3, 2.4,10,0.069,...
    0.045,0.003,0.53, 0.2,0.3, 3200,1.2, 0.08, 0.19, 0.04,0.5, 6.7, 0.19,0.3, 9.3, 4, 60000, 0.2, 6.36,1.9,1.11, 17,0.11,0.17,1.1,90, 0.031, 0.92, 6.9e-5,160,1,...
    1, 0.75, 213, 787, 213,310,1487,853, 0.39, 2.85,0.007, 0.51, 2512, 856, 357, 820, 395, 932, 0, 0,17.5, 0.9,0.5,1, 0.3, 0.2, 0.014];

save('Input/ParameterSetRef','par1')

%%%%%%%%%%%%%%%%%%%%%%%%%%%%%%%%%%%%%%%%%%%%%%%%%%%%%%%%%%%%%%%%%%%%%%%%%%
% CALCULATE TRAJECTORIES FOR ALL REDUCTIONSS
%%%%%%%%%%%%%%%%%%%%%%%%%%%%%%%%%%%%%%%%%%%%%%%%%%%%%%%%%%%%%%%%%%%%%%%%%%

%Make directory if does not exist
if exist('Data','dir')==0
    mkdir Data;
end

%Indices
indexing = [2,3,4,9,10,11]; %indexing of complexes considered for deletion
indexingmet = [2,3,4,7,8,9]; %indexing of corresponding species
indexMI= [1,5,6,10,11,12]; %indexing of corresponding species in MI

global red; %red is the set of complexes in the reduced model
global del; %del is the set of missing complexes in the reduced model

%Number of elements in MI
len=length(indexMI);

%Number of elements considered for deletion
l = length(indexing);

%Number of reduced models
nm1=(2^l)-1;

%Total number of MI trajectories
nm=nm1*len;

%For storing index of deleted complexes in each model
removed=zeros(nm1+1,l);

%Initial values
x1=[0.057602363252240,0.121566160582465, 0.026365250258392, 0.092884733677791,0.336705589951347, 0.000904901778774, 0.945967217575802, 0.161017917079154,...
    0.981828165094838, 0.502830963504480, 13.000000000001409, 0.000309780361991,1.589690219638011];

%Time step
dt=0.015;

%Time vector
time=0:dt:1.5;

%Full model trajectory
[t,y1] = ode15s(@(time, statevector) FullmodelGF(time, statevector, par1),time,x1);

%Final state
xf = y1(end,:)';

%Data matrix
data=zeros(nm1+1,len*length(t));

%First model is the full model
data(1,:) = reshape(y1(:,indexMI),1,[]);

%Counter for model reduction
q=1;

%Reduce i compounds at the time
for i=1:l
    
    %All combinations of i
    com=nchoosek(1:l,i);
    
    %Number of models with i reduced
    s=size(com);
    
    %Do for all reductions of i
    for p = 1:s(1)
        
        %Indices of reduced model
        h = indexing(com(p,:));
        w = indexingmet(com(p,:));
        del = h;
        red = 1:13;
        red(del) = [];
        
        %Initial values, set reduced to steady state
        x4 = x1;
        x4(w) = xf(w);
        
        %Reduced model trajectory
        [t,y2] = ode15s(@(time, statevector) newmodelGF(time, statevector, par1),time,x4);
        data(q+1,:) = reshape(real(y2(:,indexMI)),1,[]);
        
        %Reuction information for current reduction
        removed(q+1, 1:length(h))= h;
        
        %Update model reduction counter
        q=q+1;
    end
end

%Save data
save('Data/DataRef','data','removed','t');
