# Supplementary material for: Evaluating model reduction under parameter uncertainty
Source: BMC Syst Biol. 2018 Jul 27;12:79. doi: 10.1186/s12918-018-0602-x (PMC6062951; doi:10.1186/s12918-018-0602-x)
Supplement: Supplementary file 1 — Scripts. Archive file containing all the scripts needed to produce and analyse the data of this paper. These scripts also produce Figs. 3, 4, and 5. (ZIP 23.3 kb) [file 12918_2018_602_MOESM1_ESM.zip › reproduction_files/Functions/Analysis_Large.m]

% This script calculates the KS values for the yeast example with
% 1000 parameter sets. The output is saved in the directory "Data"
% and the data file contains the following fields:
% 	ksstat 	- Vector with KS values for the different reductions.
%   	removed - Matrix where each row is a model. The non-zero values
%		  are reduced in the corresponding model.

clear

%Scaling parameter
scal = 50;

%Load error matrix
load(strcat('Data/ErrorMatrixLogNormLarge',num2str(scal)));

%Calculate and save tree
tree = linkage(E,'single');
save(strcat('Data/TreeLogNormLarge',num2str(scal)),'tree');

%Clear E to release memory
clear E

%Calculate and save dendrogram permutation
[~,~,outperm] = dendrogram(tree,0);
save(strcat('Data/OutpermLogNormLarge',num2str(scal)),'outperm');

clear

%Load removed information and add column for comparison with other cases
load('Data/ErrorMatrixLogNormLarge50','removed_all');
removed_all = [removed_all zeros(size(removed_all,1),1)];

%Load permutation
load('Data/OutpermLogNormLarge50');

%Unique reductions
removed = unique(removed_all,'rows');
removed = removed(2:end,:);

%Vector for KS values
ksstat = zeros(size(removed,1),1);

%KS test
Xorig = find(ismember(removed_all(outperm,:),zeros(1,6),'rows'));
for j = 1:size(removed,1)
    X2 = find(ismember(removed_all(outperm,:),removed(j,:),'rows'));
    [~,~,k] = kstest2(Xorig,X2);
    ksstat(j) = k;
end

%Save KS values
save(strcat('Data/KSLogNorm',num2str(scal),'Large'),'ksstat','removed')
