# Supplementary material for: Evaluating model reduction under parameter uncertainty
Source: BMC Syst Biol. 2018 Jul 27;12:79. doi: 10.1186/s12918-018-0602-x (PMC6062951; doi:10.1186/s12918-018-0602-x)
Supplement: Supplementary file 1 — Scripts. Archive file containing all the scripts needed to produce and analyse the data of this paper. These scripts also produce Figs. 3, 4, and 5. (ZIP 23.3 kb) [file 12918_2018_602_MOESM1_ESM.zip › reproduction_files/Functions/rates.m]

%Right hand side for integrating the simple model
function dx = rates(t,x,p)

%Extract parameters from struct
Z = p.Z;
Z1 = p.Z1;
P = p.P;
Lhat = p.Lhat;
lR = p.lR;
eR = p.eR;
kl = p.kl;
ke = p.ke;
keep = p.keep;
rem = p.rem;

%Calculate boundary fluxes
vb = zeros(size(Z,2),1);
vb(lR) = -kl.*prod(repmat(x,1,length(lR)).^Z(:,lR),1)';
vb(eR) = vb(eR) + ke;
vb = [vb(keep);vb(rem)];

%Calculate derivate, ref Rao
dx = Z1*(P*vb-Lhat*prod(repmat(x,1,size(Z1,2)).^Z1,1)');
