# Supplementary material for: Evaluating model reduction under parameter uncertainty
Source: BMC Syst Biol. 2018 Jul 27;12:79. doi: 10.1186/s12918-018-0602-x (PMC6062951; doi:10.1186/s12918-018-0602-x)
Supplement: Supplementary file 1 — Scripts. Archive file containing all the scripts needed to produce and analyse the data of this paper. These scripts also produce Figs. 3, 4, and 5. (ZIP 23.3 kb) [file 12918_2018_602_MOESM1_ESM.zip › reproduction_files/Functions/errorMatrix.m]

%%%%%%%%%%%%%%%%%%%%%%%%%%%%%%%%%%%%%%%%%%%%%%%%%%%%%%%%%%%%%%%%%%%%%%%%%%
%
% This functions calculates the symmetric error matrix.
%
% INPUTS:
%   data      - Matrix where each row is a reduced model. Each row consists
%               of the concentration trajectories for the MI set at the
%               times t such that the length(t) first columns are the
%               trajectory of the first element of MI, the length(t) next
%               columns the trajectory of the second element of MI etc.
%   t         - Vector for time points of concentration trajectories.
%
% OUTPUT:
%   E         - Symmetric error matrix.
%
%%%%%%%%%%%%%%%%%%%%%%%%%%%%%%%%%%%%%%%%%%%%%%%%%%%%%%%%%%%%%%%%%%%%%%%%%%

function E = errorMatrix(data,t)

%Number of models
nMod = size(data,1);

%Number of time points
nT = length(t);

%Number of time series for each model
nX = size(data,2)/nT;

%Make zero matrix
E = zeros(nMod);

%Calculate error integral for all combinations
for i = 1:nMod
    for j = setdiff(1:nMod,i)
        E(i,j) = errorIntegral(reshape(data(i,:),nT,nX),reshape(data(j,:),nT,nX));
    end
end

%Form symmetric error matrix
E = 0.5*(E + E');
