# Supplementary material for: Evaluating model reduction under parameter uncertainty
Source: BMC Syst Biol. 2018 Jul 27;12:79. doi: 10.1186/s12918-018-0602-x (PMC6062951; doi:10.1186/s12918-018-0602-x)
Supplement: Supplementary file 1 — Scripts. Archive file containing all the scripts needed to produce and analyse the data of this paper. These scripts also produce Figs. 3, 4, and 5. (ZIP 23.3 kb) [file 12918_2018_602_MOESM1_ESM.zip › reproduction_files/Functions/errorIntegral.m]

%%%%%%%%%%%%%%%%%%%%%%%%%%%%%%%%%%%%%%%%%%%%%%%%%%%%%%%%%%%%%%%%%%%%%%%%%%
%
% This functions calculates the error integral using Simpson's rule.
%
% INPUTS:
%   xf      - Matrix containg the trajectories of the full model. Each
%             column is the trajectory of an element in MI.
%   xr      - Matrix containg the trajectories of the reduced model. Each
%             column is the trajectory of an element in MI.
%
% It is assumed that xf and xr are of the same size and that the
% trajectories are of odd length.
%
% OUTPUT:
%   I         - Error integral.
%
%%%%%%%%%%%%%%%%%%%%%%%%%%%%%%%%%%%%%%%%%%%%%%%%%%%%%%%%%%%%%%%%%%%%%%%%%%

function I = errorIntegral(xf,xr)

I = (sum(sum(abs((xf([1 end],:)-xr([1 end],:))./xf([1 end],:)))) + ...
     4*sum(sum(abs((xf(2:2:(end-1),:)-xr(2:2:(end-1),:))./xf(2:2:(end-1),:)))) + ...
    2*sum(sum(abs((xf(3:2:(end-2),:)-xr(3:2:(end-2),:))./xf(3:2:(end-2),:)))))/(3*(size(xf,1)-1)*size(xf,2));
