# Supplementary material for: Evaluating model reduction under parameter uncertainty
Source: BMC Syst Biol. 2018 Jul 27;12:79. doi: 10.1186/s12918-018-0602-x (PMC6062951; doi:10.1186/s12918-018-0602-x)
Supplement: Supplementary file 1 — Scripts. Archive file containing all the scripts needed to produce and analyse the data of this paper. These scripts also produce Figs. 3, 4, and 5. (ZIP 23.3 kb) [file 12918_2018_602_MOESM1_ESM.zip › reproduction_files/Functions/Analysis.m]

% This script makes the subfigure of figure 5 and calculates the KS values
% for the yeast example cases with 100 parameter sets. The output is saved
% in the directory "Data" and the data file contains the following fields:
% 	ksstat     - Matrix with KS values for the different reductions.
%                The rows correspond to different reductions and the
%                columns to different scaling parameters.
% 	removed     - Matrix where each row is a model. The non-zero values
%       		  are reduced in the corresponding model.
%   scal        - The scaling parameters.

clear
close all

%Scaling parameters
scal = [3 5 10 20 50 100];

%Matrix with KS values
ksstat = zeros(63,length(scal));

%Perform clustering and calculate KS values for all cases
for i = 1:length(scal)
    figure
    load(strcat('Data/ErrorMatrixLogNorm',num2str(scal(i))));
    [removed,k]=makeDendrogram(E,removed_all);
    ksstat(:,i) = k;
    title(strcat('SD=ref/',num2str(scal(i))),'FontSize',25);
    
    %Save subfigure of figure 5
    set(gcf,'Position',[100 100 1000 800])
    set(gcf,'Units','centimeters');
    pos = get(gcf,'Position');
    set(gcf,'PaperPositionMode','Auto','PaperUnits','centimeters','PaperSize',[pos(3), pos(4)])
    print(gcf,strcat('Figure5_',num2str(scal(i))),'-dpdf')
    
    close
end

%Save data
save('Data/KSLogNorm','scal','ksstat','removed')
